# Supplementary material for: Genome-wide identification, phylogeny, and expression analysis of pectin methylesterases reveal their major role in cotton fiber development
Source: BMC Genomics. 2016 Dec 7;17:1000. doi: 10.1186/s12864-016-3365-z (PMC5142323; doi:10.1186/s12864-016-3365-z)
Supplement: Additional file 1: Table S1. — PMEs genes identified from the three cotton species. (XLSX 36 kb) [file 12864_2016_3365_MOESM1_ESM.xlsx]

## Sheet: GhPME
PMEs genes identified from the a allotetraploid cotton (Gossypium hirsutum TM-1) genome.
ID of the gene model	Name of The GENE	chromosomes	start	end	gene length /bp		Arabidopsis locus description	E-Value	Conserved domains
CotAD_52052	GhPME001	At_chr1	7706695	7708480	1785		AT4G02330	0	PMEI/PME
CotAD_52051	GhPME002	At_chr1	7710065	7711953	1888		AT5G27870	0	PMEI/PME
CotAD_08715	GhPME003	At_chr1	52254935	52256693	1758		AT4G02330	1e-148	PMEI/PME
CotAD_34569	GhPME004	Dt_chr1	30887269	30891246	3977		AT4G02320	0	PMEI/PME
CotAD_36156	GhPME005	Dt_chr1	33975996	33977210	1214		AT2G21610	2e-135	PME
CotAD_16518	GhPME006	Dt_chr1	51305233	51308741	3508		AT4G02320	0	PMEI/PME
CotAD_16401	GhPME007	Dt_chr1	53776324	53777588	1264		AT2G21610	2e-137	PME
CotAD_59152	GhPME008	At_chr2	13045409	13046918	1509		AT5G55590	9e-156	PME
CotAD_52809	GhPME009	Dt_chr2	19976810	19978752	1942		AT1G23200	0	PMEI/PME
CotAD_52808	GhPME010	Dt_chr2	20046757	20048699	1942		AT1G23200	0	PMEI/PME
CotAD_36612	GhPME011	Dt_chr2	44565358	44566868	1510		AT5G55590	2e-156	PME
CotAD_64322	GhPME012	At_chr3	23681442	23682895	1453		AT5G19730	5e-109	PME
CotAD_64319	GhPME013	At_chr3	23829730	23831360	1630		AT3G05610	1e-96	PMEI/PME
CotAD_01858	GhPME014	Dt_chr3	11598616	11600013	1397		AT1G69940	5e-143	PME
CotAD_71768	GhPME015	At_chr4	1678836	1680645	1809		AT4G02330	0	PMEI/PME
CotAD_23915	GhPME016	Dt_chr4	10115988	10118009	2021		AT3G05610	5e-154	PMEI/PME
CotAD_22628	GhPME017	Dt_chr4	22784052	22785176	1124		AT1G02810	0	PME
CotAD_34226	GhPME018	At_chr5	8414514	8416897	2383		AT5G47500	0	PME
CotAD_66096	GhPME019	At_chr5	11555551	11557171	1620		AT3G47400	0	PMEI/PME
CotAD_66098	GhPME020	At_chr5	11579292	11580959	1667		AT2G45220	0	PMEI/PME
CotAD_59786	GhPME021	At_chr5	14373147	14374576	1429		AT1G69940	4e-143	PME
CotAD_59787	GhPME022	At_chr5	14398225	14399622	1397		AT1G69940	5e-144	PME
CotAD_36935	GhPME023	Dt_chr5	6175797	6177548	1751		AT3G05610	0	PMEI/PME
CotAD_03006	GhPME024	Dt_chr5	7170672	7172582	1910		AT3G05610	2e-150	PMEI/PME
CotAD_02860	GhPME025	Dt_chr5	8458293	8460619	2326		AT2G36710	3e-157	PME
CotAD_31762	GhPME026	Dt_chr5	9128247	9130881	2634		AT2G21610	3e-157	PME
CotAD_50138	GhPME027	Dt_chr5	28611830	28613686	1856		AT1G23200	0	PMEI/PME
CotAD_66104	GhPME028	Dt_chr5	53517961	53522316	4355		AT5G09760	0	PMEI/PME
CotAD_71676	GhPME029	At_chr6	395268	397554	2286		AT2G36710	4e-159	PME
CotAD_11039	GhPME030	At_chr6	2519245	2520609	1364		AT3G24130	1e-103	PME
CotAD_57316	GhPME031	At_chr6	7182076	7184655	2579		AT3G29090	0	PME
CotAD_52896	GhPME032	Dt_chr6	2642497	2645068	2571		AT3G29090	0	PME
CotAD_26578	GhPME033	Dt_chr6	2895228	2896584	1356		AT3G24130	6e-129	PME
CotAD_09998	GhPME034	At_chr7	6177414	6180045	2631		AT5G09760	0	PMEI/PME
CotAD_17503	GhPME035	At_chr7	11229234	11230581	1347		AT1G69940	3e-137	PME
CotAD_46506	GhPME036	Dt_chr7	2459753	2462576	2823		AT2G45220	0	PMEI/PME
CotAD_05365	GhPME037	Dt_chr7	3271867	3273524	1657		AT5G09760	0	PMEI/PME
CotAD_38327	GhPME038	Dt_chr7	9781615	9784268	2653		AT4G02320	0	PMEI/PME
CotAD_38326	GhPME039	Dt_chr7	9789864	9791622	1758		AT1G02810	0	PMEI/PME
CotAD_22765	GhPME040	Dt_chr7	24919965	24921501	1536		AT1G69940	2e-157	PME
CotAD_27493	GhPME041	Dt_chr7	39666080	39670601	4521		AT5G09760	0	PMEI/PME
CotAD_58941	GhPME042	At_chr8	35229222	35230644	1422		AT5G19730	1e-155	PME
CotAD_75322	GhPME043	At_chr8	35375341	35376704	1363		AT1G69940	6e-140	PME
CotAD_11770	GhPME044	Dt_chr8	23827935	23830144	2209		AT3G60730	0	PMEI/PME
CotAD_27058	GhPME045	Dt_chr8	32636312	32637736	1424		AT5G19730	7e-156	PME
CotAD_43660	GhPME046	Dt_chr8	37399199	37403894	4695		AT3G24130	5e-105	PME
CotAD_43651	GhPME047	Dt_chr8	37542657	37544125	1468		AT5G19730	1e-105	PME
CotAD_43646	GhPME048	Dt_chr8	37626782	37628540	1758		AT3G05610	7e-158	PMEI/PME
CotAD_16305	GhPME049	Dt_chr8	38369011	38371126	2115		AT4G02320	0	PMEI/PME
CotAD_16307	GhPME050	Dt_chr8	38402159	38403949	1790		AT1G02810	0	PMEI/PME
CotAD_43203	GhPME051	Dt_chr8	48453343	48454746	1403		AT1G69940	2e-144	PME
CotAD_43200	GhPME052	Dt_chr8	48486971	48488182	1211		AT1G69940	1e-115	PME
CotAD_35552	GhPME053	Dt_chr8	54888676	54890586	1910		AT3G49220	2e-175	PMEI/PME
CotAD_34784	GhPME054	At_chr9	33029771	33030816	1045		AT5G49180	1e-120	PME
CotAD_55529	GhPME055	At_chr9	40710224	40711682	1458		AT1G69940	3e-147	PME
CotAD_55528	GhPME056	At_chr9	40714163	40715570	1407		AT1G69940	3e-147	PME
CotAD_55527	GhPME057	At_chr9	40718108	40719513	1405		AT1G69940	3e-147	PME
CotAD_55526	GhPME058	At_chr9	40721994	40723399	1405		AT1G69940	3e-147	PME
CotAD_26989	GhPME059	At_chr9	44837139	44840601	3462		AT3G14310	0	PMEI/PME
CotAD_26988	GhPME060	At_chr9	44844194	44846592	2398		AT1G53840	0	PMEI/PME
CotAD_40855	GhPME061	At_chr9	50664957	50667164	2207		AT3G14310	0	PMEI/PME
CotAD_40854	GhPME062	At_chr9	50667966	50670234	2268		AT2G26450	0	PMEI/PME
CotAD_40853	GhPME063	At_chr9	50671730	50673600	1870		AT1G53840	0	PMEI/PME
CotAD_56712	GhPME064	Dt_chr9	12856788	12858731	1943		AT2G45220	0	PMEI/PME
CotAD_08041	GhPME065	Dt_chr9	36095951	36098217	2266		AT3G49220	0	PMEI/PME
CotAD_02669	GhPME066	Dt_chr9	41223333	41226427	3094		AT3G49220	0	PMEI/PME
CotAD_16747	GhPME067	Dt_chr9	45280989	45282057	1068		AT5G49180	4e-84	PME
CotAD_38508	GhPME068	Dt_chr9	46498629	46499972	1343		AT2G21610	5e-138	PME
CotAD_38509	GhPME069	Dt_chr9	46514549	46515932	1383		AT2G21610	6e-144	PME
CotAD_38510	GhPME070	Dt_chr9	46520370	46521960	1590		AT2G21610	7e-119	PME
CotAD_13486	GhPME071	Dt_chr9	52169979	52171347	1368		AT2G21610	1e-150	PME
CotAD_27334	GhPME072	Dt_chr9	56463519	56465244	1725		AT1G11580	0	PMEI/PME
CotAD_09740	GhPME073	Dt_chr9	57446082	57449670	3588		AT3G14310	0	PMEI/PME
CotAD_09739	GhPME074	Dt_chr9	57454055	57456463	2408		AT1G53840	0	PMEI/PME
CotAD_00325	GhPME075	Dt_chr9	66277069	66279229	2160		AT3G14310	0	PMEI/PME
CotAD_00326	GhPME076	Dt_chr9	66280078	66282353	2275		AT2G26450	0	PMEI/PME
CotAD_00327	GhPME077	Dt_chr9	66283851	66285721	1870		AT1G53840	0	PMEI/PME
CotAD_64710	GhPME078	At_chr10	3004815	3006955	2140		AT2G26440	0	PMEI/PME
CotAD_64709	GhPME079	At_chr10	3028822	3031479	2657		AT4G33220	0	PMEI/PME
CotAD_24393	GhPME080	At_chr10	63289250	63291223	1973		AT3G10710	0	PMEI/PME
CotAD_31467	GhPME081	At_chr10	74682671	74685171	2500		AT5G19730	0	PME
CotAD_56074	GhPME082	Dt_chr10	14235647	14237787	2140		AT2G26440	0	PMEI/PME
CotAD_56073	GhPME083	Dt_chr10	14253057	14255717	2660		AT4G33220	0	PMEI/PME
CotAD_06693	GhPME084	Dt_chr10	19315917	19318461	2544		AT5G19730	0	PME
CotAD_65775	GhPME085	Dt_chr10	47626455	47628741	2286		AT2G36710	4g-159	PME
CotAD_69219	GhPME086	At_chr11	16545393	16547170	1777		AT3G05610	0	PMEI/PME
CotAD_70731	GhPME087	At_chr11	33693155	33695010	1855		AT1G23200	0	PMEI/PME
CotAD_49688	GhPME088	At_chr11	54310729	54312755	2026		AT3G05610	0	PMEI/PME
CotAD_43630	GhPME089	At_chr11	55034920	55036821	1901		AT5G09760	0	PMEI/PME
CotAD_38643	GhPME090	At_chr11	63503316	63505132	1816		AT3G14310	0	PMEI/PME
CotAD_45395	GhPME091	At_chr11	71959585	71962283	2698		AT1G53840	0	PMEI/PME
CotAD_52494	GhPME092	Dt_chr11	1114264	1116083	1819		AT3G14310	0	PMEI/PME
CotAD_41768	GhPME093	Dt_chr11	15602824	15604819	1995		AT5G09760	0	PMEI/PME
CotAD_67290	GhPME094	Dt_chr11	50620478	50622255	1777		AT3G05610	0	PMEI/PME
CotAD_15972	GhPME095	Dt_chr12	2527190	2528646	1456		AT5G55590	1e-146	PME
CotAD_14821	GhPME096	Dt_chr12	10427463	10429213	1750		AT4G02330	6e-147	PMEI/PME
CotAD_14822	GhPME097	Dt_chr12	10431246	10433877	2631		AT5G49180	2e-109	PMEI/PME
CotAD_61495	GhPME098	At_chr13	23896142	23897505	1363		AT3G24130	5e-100	PME
CotAD_06812	GhPME099	At_chr13	24864465	24865429	964		AT2G26440	1e-142	PME
CotAD_06846	GhPME100	At_chr13	25177530	25179429	1899		AT3G05610	9e-148	PMEI/PME
CotAD_67925	GhPME101	At_chr13	29031350	29033108	1758		AT1G02810	0	PMEI/PME
CotAD_59181	GhPME102	At_chr13	66729700	66732020	2320		AT3G60730	0	PMEI/PME
CotAD_75148	GhPME103	At_chr13	74167777	74169503	1726		AT3G05620	0	PMEI/PME
CotAD_32591	GhPME104	Dt_chr13	31648464	31650190	1726		AT3G05620	0	PMEI/PME
CotAD_07964	GhPME105	scaffold104.1	1676668	1678443	1775		AT3G05610	0	PMEI/PME
CotAD_07965	GhPME106	scaffold104.1	1684573	1686348	1775		AT3G05610	0	PMEI/PME
CotAD_07966	GhPME107	scaffold104.1	1694463	1696237	1774		AT5G27870	5e-180	PMEI/PME
CotAD_07971	GhPME108	scaffold104.1	1731530	1735234	3704		AT5G27870	5e-176	PMEI/PME
CotAD_08232	GhPME109	scaffold190.1	59053	60962	1909		AT2G47030	3e-102	PMEI/PME
CotAD_08367	GhPME110	scaffold190.1	1048067	1050538	2471		AT2G21610	2e-124	PME
CotAD_11961	GhPME111	scaffold42.1	2252976	2254766	1790		AT4G02330	0	PMEI/PME
CotAD_15267	GhPME112	scaffold304.1	189941	192430	2489		AT5G53370	0	PMEI/PME
CotAD_15501	GhPME113	scaffold165.1	1107946	1109086	1140		AT4G02330	3e-174	PME
CotAD_15502	GhPME114	scaffold165.1	1111847	1113735	1888		AT5G27870	0	PMEI/PME
CotAD_17369	GhPME115	scaffold568.1	910934	912977	2043		AT3G05610	5e-164	PMEI/PME
CotAD_18769	GhPME116	scaffold336.1	818404	820954	2550		AT3G43270	0	PMEI/PME
CotAD_18770	GhPME117	scaffold336.1	831509	833684	2175		AT5G20860	8e-148	PMEI/PME
CotAD_23751	GhPME118	scaffold666.1	676850	680198	3348		AT5G19730	0	PME
CotAD_24684	GhPME119	scaffold235.1	175109	176939	1830		AT3G10710	0	PMEI/PME
CotAD_32654	GhPME120	scaffold1149.1	56179	57954	1775		AT3G05610	0	PMEI/PME
CotAD_32656	GhPME121	scaffold1149.1	80747	82522	1775		AT3G05610	0	PMEI/PME
CotAD_35294	GhPME122	scaffold1463.1	132416	134035	1619		AT3G17060	6e-160	PME
CotAD_41493	GhPME123	scaffold795.1	519956	521713	1757		AT5G27870	0	PMEI/PME
CotAD_46848	GhPME124	scaffold2001.1	175218	177072	1854		AT3G05610	4e-144	PMEI/PME
CotAD_49357	GhPME125	scaffold1917.1	319191	321532	2341		AT3G49220	0	PMEI/PME
CotAD_58729	GhPME126	scaffold3231.1	22980	24760	1780		AT3G05610	0	PMEI/PME
CotAD_58730	GhPME127	scaffold3231.1	46593	48220	1627		AT3G05610	8e-172	PMEI/PME
CotAD_58733	GhPME128	scaffold3231.1	71333	75391	4058		AT4G15980	4e-99	PME
CotAD_58736	GhPME129	scaffold3231.1	85550	87305	1755		AT5G27870	9e-179	PMEI/PME
CotAD_59086	GhPME130	scaffold1842.1	329417	333240	3823		AT1G05310	0	PME
CotAD_59753	GhPME131	scaffold3616.1	20040	22858	2818		AT2G45220	0	PMEI/PME
CotAD_67126	GhPME132	scaffold4316.1	1914	3252	1338		AT3G24130	1e-130	PME
CotAD_67949	GhPME133	scaffold4055.1	45014	48261	3247		AT5G47500	2e-171	PME
CotAD_73043	GhPME134	scaffold4795.1	42147	43518	1371		AT2G21610	6e-140	PME
CotAD_74391	GhPME135	scaffold3041.1	43646	46357	2711		AT1G53840	0	PMEI/PME

## Sheet: GaPME
PMEs genes identified from the a diploid cotton (Gossypium arboreum)genome.
ID of the gene model	Name of The GENE	chromosomes	start	end	gene length /bp	protein lenth	Conserved domains	subfamily	Arabidopsis locus description	E-Value
Cotton_A_10317	GaPME01	chr1	1239960	1243301	3341	378	PME	Group 4	AT5G19730	0
Cotton_A_05665	GaPME02	chr1	2398370	2400545	2175	535	PMEI/PME	Group 1	AT5G20860	2e-152
Cotton_A_05664	GaPME03	chr1	2411000	2413539	2539	525	PMEI/PME	Group 1	AT3G43270	0
Cotton_A_25073	GaPME04	chr1	38826073	38828061	1988	566	PMEI/PME	Group 3	AT5G09760	0
Cotton_A_23583	GaPME05	chr1	55569273	55573253	3980	561	PMEI/PME	Group 1	AT4G02320	0
Cotton_A_03575	GaPME06	chr1	66541574	66543110	1536	368	PME	Group 4	AT1G69940	2e-157
Cotton_A_13303	GaPME07	chr1	70818990	70820323	1333	339	PME	Group 4	AT2G21610	3e-138
Cotton_A_24017	GaPME08	chr1	107488681	107492667	3986	395	PME	Group 4	AT1G05310	0
Cotton_A_14063	GaPME09	chr1	123377045	123378915	1870	594	PMEI/PME	Group 2	AT1G53840	0
Cotton_A_14062	GaPME10	chr1	123380419	123382705	2286	690	PMEI/PME	Group 2	AT2G26450	0
Cotton_A_14061	GaPME11	chr1	123383554	123385764	2210	567	PMEI/PME	Group 1	AT3G14310	0
Cotton_A_21466	GaPME12	chr2	24803873	24805550	1677	480	PMEI/PME	Group 2	AT5G27870	4e-131
Cotton_A_23289	GaPME13	chr2	27236883	27238143	1260	393	PME	Group 1	AT1G02810	0
Cotton_A_23288	GaPME14	chr2	27239020	27240778	1758	559	PMEI/PME	Group 1	AT1G02810	0
Cotton_A_23287	GaPME15	chr2	27252505	27255158	2653	560	PMEI/PME	Group 1	AT4G02320	0
Cotton_A_40848	GaPME16	chr2	43936250	43940729	4479	538	PMEI/PME	Group 3	AT5G09760	0
Cotton_A_09518	GaPME17	chr2	55235034	55237051	2017	575	PMEI/PME	Group 3	AT5G09760	0
Cotton_A_10961	GaPME18	chr2	104272458	104276950	4492	677	PMEI/PME	Group 2	AT5G49180	2e-123
Cotton_A_28969	GaPME19	chr2	112166988	112168773	1785	564	PMEI/PME	Group 1	AT4G02330	0
Cotton_A_28968	GaPME20	chr2	112170370	112172258	1888	588	PMEI/PME	Group 2	AT5G27870	0
Cotton_A_28070	GaPME21	chr2	114062965	114065682	2717	586	PMEI/PME	Group 2	AT1G53840	0
Cotton_A_35784	GaPME22	chr3	12618833	12620355	1522	477	PMEI/PME	Group 1	AT1G11580	0
Cotton_A_03354	GaPME23	chr3	24260317	24262648	2331	473	PMEI/PME	Group 1	AT3G60730	0
Cotton_A_07724	GaPME24	chr3	114596331	114599151	2820	519	PMEI/PME	Group 1	AT2G45220	0
Cotton_A_20350	GaPME25	chr3	137208115	137210575	2460	531	PMEI/PME	Group 1	AT3G49220	0
Cotton_A_06542	GaPME26	chr4	28646942	28648451	1509	359	PME	Group 4	AT5G55590	2e-156
Cotton_A_06540	GaPME27	chr4	28651333	28652842	1509	359	PME	Group 4	AT5G55590	2e-156
Cotton_A_23895	GaPME28	chr4	71903201	71904821	1620	506	PMEI/PME	Group 1	AT3G47400	0
Cotton_A_23894	GaPME29	chr4	71936403	71938070	1667	518	PMEI/PME	Group 1	AT2G45220	0
Cotton_A_17794	GaPME30	chr4	107726536	107728182	1646	354	PME	Group 4	T3G17060	9e-163
Cotton_A_30593	GaPME31	chr4	116501708	116511457	9749	388	PME	Group 4	AT5G47500	0
Cotton_A_30741	GaPME32	chr4	120269814	120271243	1429	386	PME	Group 4	AT1G69940	3e-143
Cotton_A_30742	GaPME33	chr4	120294603	120296000	1397	373	PME	Group 4	AT1G69940	5e-144
Cotton_A_29736	GaPME34	chr5	12071852	12074063	2211	348	PME	Group 4	AT2G36710	5e-159
Cotton_A_09047	GaPME35	chr5	48410310	48412209	1899	560	PMEI/PME	Group 2	AT3G05610	8e-148
Cotton_A_36943	GaPME36	chr5	99520241	99521967	1726	500	PMEI/PME	Group 1	AT3G05620	0
Cotton_A_21890	GaPME37	chr5	134544139	134545456	1317	311	PME	Group 4	AT3G24130	4e-103
Cotton_A_18959	GaPME38	chr6	15446411	15459809	13398	1169	PMEI/PME	Group 1	AT3G14310	0
Cotton_A_18763	GaPME39	chr6	46388367	46389975	1608	326	PME	Group 4	AT2G21610	3e-137
Cotton_A_04015	GaPME40	chr6	80376346	80377391	1045	321	PME	Group 2	AT5G49180	4e-120
Cotton_A_27174	GaPME41	chr7	3878246	3880272	2026	557	PMEI/PME	Group 2	AT2G47030	9e-151
Cotton_A_18505	GaPME42	chr7	61430456	61432208	1752	557	PMEI/PME	Group 1	AT4G02330	2e-148
Cotton_A_18506	GaPME43	chr7	61434046	61436946	2900	930	PMEI/PME	Group 2	AT5G49180	2e-108
Cotton_A_38911	GaPME44	chr7	73778948	73780720	1772	563	PMEI/PME	Group 1	AT4G02330	0
Cotton_A_19905	GaPME45	chr8	37356191	37357968	1777	558	PMEI/PME	Group 2	AT3G05610	0
Cotton_A_08564	GaPME46	chr8	64424051	64425339	1288	400	PME	Group 1	AT3G14310	0
Cotton_A_28847	GaPME47	chr8	75483708	75484753	1045	321	PME	Group 2	AT5G49180	7e-120
Cotton_A_28846	GaPME48	chr8	75487614	75488659	1045	321	PME	Group 2	AT5G49180	4e-120
Cotton_A_13632	GaPME49	chr9	10359612	10360785	1173	301	PME	Group 4	AT1G69940	7e-130
Cotton_A_13633	GaPME50	chr9	10465101	10467620	2519	367	PME	Group 4	AT1G69940	5e-138
Cotton_A_20700	GaPME51	chr9	48299586	48301376	1790	566	PMEI/PME	Group 1	AT4G02330	0
Cotton_A_20702	GaPME52	chr9	48331378	48334493	3115	624	PMEI/PME	Group 1	AT4G02320	0
Cotton_A_20704	GaPME53	chr9	48338975	48341090	2115	558	PMEI/PME	Group 1	AT4G02320	0
Cotton_A_39139	GaPME54	chr9	61782503	61783932	1429	370	PME	Group 4	AT5G19730	1e-109
Cotton_A_07133	GaPME55	chr9	74297303	74299687	2384	361	PME	Group 4	AT5G47500	0
Cotton_A_11358	GaPME56	chr9	76800865	76802287	1422	361	PME	Group 4	AT5G19730	1e-163
Cotton_A_22061	GaPME57	chr9	88657187	88660642	3455	358	PME	Group 4	AT3G24130	1e-115
Cotton_A_34102	GaPME58	chr10	5111496	5112982	1486	340	PME	Group 4	AT2G47280	3e-97
Cotton_A_07374	GaPME59	chr10	7735685	7737027	1342	327	PME	Group 4	AT3G24130	4e-130
Cotton_A_22078	GaPME60	chr10	25396731	25399310	2579	316	PME	Group 4	AT3G29090	0
Cotton_A_18042	GaPME61	chr10	33728047	33729822	1775	561	PMEI/PME	Group 2	AT3G05610	2e-180
Cotton_A_18043	GaPME62	chr10	33742619	33744394	1775	561	PMEI/PME	Group 2	AT3G05610	0
Cotton_A_18044	GaPME63	chr10	33756070	33757845	1775	561	PMEI/PME	Group 2	AT3G05610	0
Cotton_A_18045	GaPME64	chr10	33775119	33776894	1775	561	PMEI/PME	Group 2	AT3G05610	0
Cotton_A_18047	GaPME65	chr10	33802922	33804696	1774	564	PMEI/PME	Group 2	AT3G05610	2e-180
Cotton_A_18048	GaPME66	chr10	33818342	33819885	1543	487	PMEI/PME	Group 2	AT5G27870	1e-156
Cotton_A_18049	GaPME67	chr10	33822890	33834634	11744	831	PMEI/PME	Group 2	AT3G05610	9e-173
Cotton_A_19241	GaPME68	chr10	93634424	93636913	2489	600	PMEI/PME	Group 1	AT5G53370	0
Cotton_A_13769	GaPME69	chr11	15744515	15745887	1372	338	PME	Group 4	AT2G21610	1e-148
Cotton_A_18102	GaPME70	chr11	57875360	57877766	2406	337	PME	Group 4	AT5G19730	0
Cotton_A_15617	GaPME71	chr11	74457287	74459117	1830	572	PMEI/PME	Group 2	AT3G10710	0
Cotton_A_34989	GaPME72	chr11	111825627	111828268	2641	504	PMEI/PME	Group 1	AT4G33220	0
Cotton_A_34988	GaPME73	chr11	111846827	111848967	2140	537	PMEI/PME	Group 1	AT2G26440	0
Cotton_A_37792	GaPME74	chr12	10197263	10203251	5988	522	PMEI/PME	Group 1	AT2G45220	0
Cotton_A_36056	GaPME75	chr13	3134633	3136027	1394	367	PME	Group 4	AT1G69940	6e-144
Cotton_A_36055	GaPME76	chr13	3156021	3157414	1393	367	PME	Group 4	AT1G69940	5e-146
Cotton_A_00735	GaPME77	chr13	7780844	7783432	2588	340	PME	Group 4	AT2G21610	2e-153
Cotton_A_00605	GaPME78	chr13	8724862	8726772	1910	560	PMEI/PME	Group 2	AT3G05610	7e-153
Cotton_A_38246	GaPME79	chr13	32140337	32142191	1854	528	PMEI/PME	Group 1	AT1G23200	0
Cotton_A_39462	GaPME80	scaffold3624	45405	46811	1406	360	PME	Group 4	AT5G55590	1e-148

## Sheet: GrPME
PMEs genes identified from the a diploid cotton (Gossypium raimondii)genome.
ID of the gene model	Name of The GENE	chromosomes	start	end	gene length /bp	protein lenth	Conserved domains	Arabidopsis locus description	E-Value
Cotton_D_gene_10028373	GRPME01	Chr1	20298868	20300197	1329	339	PME	AT1G05310	0
Cotton_D_gene_10023054	GRPME02	Chr1	29765152	29769759	4607	347	PME	AT1G05310	0
Cotton_D_gene_10012853	GRPME03	Chr1	34791343	34794695	3352	368	PME	AT5G19730	0
Cotton_D_gene_10020018	GRPME04	Chr2	16204580	16207325	2745	883	PMEI/PME	AT5G49180	7e-110
Cotton_D_gene_10020019	GRPME05	Chr2	16209321	16211071	1750	557	PMEI/PME	AT4G02330	2e-146
Cotton_D_gene_10014396	GRPME06	Chr2	19605628	19607571	1943	522	PMEI/PME	AT1G23200	0
Cotton_D_gene_10024971	GRPME07	Chr2	40114348	40115857	1509	359	PME	AT5G55590	2e-157
Cotton_D_gene_10009742	GRPME08	Chr3	1457657	1460855	3198	361	PME	AT5G47500	0
Cotton_D_gene_10018299	GRPME09	Chr5	41374215	41376775	2560	340	PME	AT2G21610	2e-155
Cotton_D_gene_10018449	GRPME10	Chr5	42316361	42318271	1910	560	PMEI/PME	AT3G05610	2e-149
Cotton_D_gene_10006460	GRPME11	Chr6	35249281	35251604	2323	372	PME	AT2G36710	2e-157
Cotton_D_gene_10015540	GRPME12	Chr6	44711040	44712380	1340	327	PME	AT3G24130	3e-132
Cotton_D_gene_10021289	GRPME13	Chr6	46463064	46464834	1770	563	PMEI/PME	AT5G27870	4e-180
Cotton_D_gene_10021291	GRPME14	Chr6	46474359	46476133	1774	564	PMEI/PME	AT3G05610	2e-180
Cotton_D_gene_10021292	GRPME15	Chr6	46485836	46487610	1774	564	PMEI/PME	AT5G27870	1e-179
Cotton_D_gene_10021293	GRPME16	Chr6	46495978	46497753	1775	561	PMEI/PME	AT5G49180	0
Cotton_D_gene_10021296	GRPME17	Chr6	46519833	46521607	1774	561	PMEI/PME	AT3G05610	0
Cotton_D_gene_10021297	GRPME18	Chr6	46527422	46528633	1211	373	PME	AT5G49180	2e-133
Cotton_D_gene_10027536	GRPME19	Chr7	5247124	5252132	5008	1644	PMEI/PME	AT5G49180	5e-199
Cotton_D_gene_10035589	GRPME20	Chr7	42727914	42729505	1591	427	PMEI/PME	AT3G05610	4e-122
Cotton_D_gene_10035872	GRPME21	Chr7	45665412	45668565	3153	560	PMEI/PME	AT4G02320	0
Cotton_D_gene_10035873	GRPME22	Chr7	45673928	45675686	1758	559	PMEI/PME	AT1G02810	0
Cotton_D_gene_10032872	GRPME23	Chr7	50836065	50837992	1927	545	PMEI/PME	AT5G09760	0
Cotton_D_gene_10017795	GRPME24	Chr7	54248009	54251484	3475	606	PMEI/PME	AT3G49220	0
Cotton_D_gene_10030834	GRPME25	Chr8	4025108	4027979	2871	600	PMEI/PME	AT5G53370	0
Cotton_D_gene_10024279	GRPME26	Chr8	11714226	11717436	3210	361	PME	AT5G47500	0
Cotton_D_gene_10024508	GRPME27	Chr8	13905286	13906633	1347	367	PME	AT5G07420	2e-135
Cotton_D_gene_10003869	GRPME28	Chr8	14509480	14510883	1403	369	PME	AT1G69940	8e-145
Cotton_D_gene_10027152	GRPME29	Chr8	32206268	32208042	1774	563	PMEI/PME	AT1G02810	0
Cotton_D_gene_10027181	GRPME30	Chr8	33095106	33096896	1790	566	PMEI/PME	AT1G02810	0
Cotton_D_gene_10027182	GRPME31	Chr8	33137489	33139604	2115	558	PMEI/PME	AT4G02320	0
Cotton_D_gene_10014908	GRPME32	Chr8	38022007	38024146	2139	473	PMEI/PME	AT3G60730	0
Cotton_D_gene_10040331	GRPME33	Chr8	42633099	42634524	1425	351	PME	AT5G19730	4e-156
Cotton_D_gene_10007435	GRPME34	Chr8	62065542	62067160	1618	342	PME	AT3G17060	1e-160
Cotton_D_gene_10037291	GRPME35	Chr9	3759041	3761579	2538	567	PMEI/PME	AT3G14310	0
Cotton_D_gene_10037292	GRPME36	Chr9	3762184	3764398	2214	667	PMEI/PME	AT2G26450	0
Cotton_D_gene_10037293	GRPME37	Chr9	3766863	3768733	1870	594	PMEI/PME	AT1G53840	0
Cotton_D_gene_10037566	GRPME38	Chr9	7280289	7282074	1785	564	PMEI/PME	AT4G02330	0
Cotton_D_gene_10037567	GRPME39	Chr9	7284817	7290535	5718	961	PMEI/PME	AT5G27870	0
Cotton_D_gene_10032347	GRPME40	Chr9	13358727	13365457	6730	811	PMEI/PME	AT3G47400	0
Cotton_D_gene_10031723	GRPME41	Chr9	18781012	18783752	2740	587	PMEI/PME	AT1G53840	0
Cotton_D_gene_10031722	GRPME42	Chr9	18786922	18791267	4345	582	PMEI/PME	AT3G14310	0
Cotton_D_gene_10033823	GRPME43	Chr9	21224387	21226097	1710	547	PMEI/PME	AT1G11580	0
Cotton_D_gene_10034055	GRPME44	Chr9	23123981	23125350	1369	338	PME	AT2G21610	1e-150
Cotton_D_gene_10023614	GRPME45	Chr9	31255416	31257018	1602	335	PME	AT2G21610	2e-134
Cotton_D_gene_10023615	GRPME46	Chr9	31275563	31276945	1382	332	PME	AT2G21610	2e-134
Cotton_D_gene_10023616	GRPME47	Chr9	31291910	31293292	1382	332	PME	AT2G21610	2e-142
Cotton_D_gene_10035468	GRPME48	Chr9	41379625	41381382	1757	557	PMEI/PME	AT3G05610	7e-167
Cotton_D_gene_10035470	GRPME49	Chr9	41437943	41439391	1448	378	PME	AT5G19730	3e-107
Cotton_D_gene_10029061	GRPME50	Chr9	47428978	47430755	1777	558	PMEI/PME	AT3G05610	0
Cotton_D_gene_10038970	GRPME51	Chr10	6635082	6637897	2815	537	PMEI/PME	AT2G26440	0
Cotton_D_gene_10038971	GRPME52	Chr10	6651484	6654507	3023	514	PMEI/PME	AT4G33220	0
Cotton_D_gene_10039169	GRPME53	Chr10	11265738	11268142	2404	337	PME	AT5G19730	0
Cotton_D_gene_10035029	GRPME54	Chr10	36816608	36818255	1647	518	PMEI/PME	AT1G11580	0
Cotton_D_gene_10005448	GRPME55	Chr10	46359092	46361065	1973	571	PMEI/PME	AT3G10710	0
Cotton_D_gene_10006731	GRPME56	Chr11	6311257	6313073	1816	579	PMEI/PME	AT3G14310	0
Cotton_D_gene_10009171	GRPME57	Chr11	24215281	24217032	1751	558	PMEI/PME	AT3G05610	0
Cotton_D_gene_10006475	GRPME58	Chr11	39126179	39127224	1045	321	PME	AT5G49180	3e-121
Cotton_D_gene_10006476	GRPME59	Chr11	39130065	39131110	1045	321	PME	AT5G49180	1e-120
Cotton_D_gene_10027843	GRPME60	Chr12	9215741	9220279	4538	505	PMEI/PME	AT5G09760	0
Cotton_D_gene_10026746	GRPME61	Chr13	7329706	7331599	1893	558	PMEI/PME	AT3G05610	4e-149
Cotton_D_gene_10022315	GRPME62	Chr13	8712768	8714142	1374	329	PME	AT3G24130	1e-102
Cotton_D_gene_10013382	GRPME63	scaffold180	1373350	1374640	1290	321	PME	AT5G55590	1e-146
Cotton_D_gene_10012028	GRPME64	scaffold199	598411	599847	1436	386	PME	AT1G69940	8e-140
Cotton_D_gene_10012030	GRPME65	scaffold199	612198	613595	1397	373	PME	AT1G69940	3e-143
Cotton_D_gene_10008716	GRPME66	scaffold202	426999	429020	2021	557	PMEI/PME	AT3G05610	3e-155
Cotton_D_gene_10008782	GRPME67	scaffold208	728830	731678	2848	586	PMEI/PME	AT1G53840	0
Cotton_D_gene_10030188	GRPME68	scaffold23	262929	264828	1899	537	PMEI/PME	AT5G09760	0
Cotton_D_gene_10008483	GRPME69	scaffold285	690914	693264	2350	531	PMEI/PME	AT3G49220	0
Cotton_D_gene_10004167	GRPME70	scaffold289	153781	158083	4302	561	PMEI/PME	AT4G02320	0
Cotton_D_gene_10006030	GRPME71	scaffold290	676262	679315	3053	316	PME	AT3G29090	0
Cotton_D_gene_10003959	GRPME72	scaffold306	347451	349307	1856	528	PMEI/PME	AT1G23200	0
Cotton_D_gene_10018208	GRPME73	scaffold40	98487	100312	1825	533	PMEI/PME	AT3G05620	0
Cotton_D_gene_10032629	GRPME74	scaffold6	3613709	3616464	2755	519	PMEI/PME	AT2G45220	0
Cotton_D_gene_10015139	GRPME75	scaffold62	1002350	1005400	3050	617	PMEI/PME	AT3G43270	0
Cotton_D_gene_10015140	GRPME76	scaffold62	1015631	1017802	2171	526	PMEI/PME	AT5G20860	2e-152
Cotton_D_gene_10000116	GRPME77	scaffold722	1074	7052	5978	373	PME	AT1G69940	1e-144
Cotton_D_gene_10000106	GRPME78	scaffold763	183	1586	1403	373	PME	AT1G69940	2e-146
