# Supplementary material for: Genome-wide identification, phylogeny, and expression analysis of pectin methylesterases reveal their major role in cotton fiber development
Source: BMC Genomics. 2016 Dec 7;17:1000. doi: 10.1186/s12864-016-3365-z (PMC5142323; doi:10.1186/s12864-016-3365-z)
Supplement: Additional file 3: Table S2. — Orthologous PMEs gene pairs of G. arboreum and G. raimondii. (XLSX 14 kb) [file 12864_2016_3365_MOESM3_ESM.xlsx]

## Sheet: Sheet1
block	start1	end1	start2	end2	annot1		annot2		E-value
Ca1.1.2	1239761	1245501	34789113	34794891	Cotton_A_10317	GaPME01	Cotton_D_gene_10012853	GrPME03	0
Ca1.1.17	107487932	107495179	29762420	29770444	Cotton_A_24017	GaPME08	Cotton_D_gene_10023054	GrPME02	0
Ca1.9.1	123375958	123379511	3766277	3769869	Cotton_A_14063	GaPME09	Cotton_D_gene_10037293	GrPME37	0
Ca1.9.1	123380007	123386230	3758693	3764806	Cotton_A_14061	GaPME11	Cotton_D_gene_10037291	GrPME35	0
Ca3.7.29	24800105	24809544	42724091	42733428	Cotton_A_21466	GaPME12	Cotton_D_gene_10035589	GrPME20	0
Ca3.7.37	27233762	27238223	45674346	45678820	Cotton_A_23289	GaPME13	Cotton_D_gene_10035873	GrPME22	0
Ca3.7.37	27238456	27241378	45673340	45676222	Cotton_A_23288	GaPME14	Cotton_D_gene_10035873	GrPME22	0
Ca3.7.37	27251849	27256313	45664451	45668865	Cotton_A_23287	GaPME15	Cotton_D_gene_10035872	GrPME21	0
Ca3.7.1	55234133	55237707	50835126	50838616	Cotton_A_09518	GaPME17	Cotton_D_gene_10032872	GrPME23	0
Ca3.7.27	104270801	104279889	5244195	5253864	Cotton_A_10961	GaPME18	Cotton_D_gene_10027536	GrPME19	0
Ca2.8.1	24259182	24262953	38021694	38025272	Cotton_A_03354	GaPME23	Cotton_D_gene_10014908	GrPME32	0
Ca4.2.3	28645561	28650235	40113019	40117642	Cotton_A_06542	GaPME26	Cotton_D_gene_10024971	GrPME07	0
Ca4.9.1	71902222	71906348	13362357	13366476	Cotton_A_23895	GaPME28	Cotton_D_gene_10032347	GrPME40	0
Ca4.8.8	107726375	107728928	62064767	62067322	Cotton_A_17794	GaPME30	Cotton_D_gene_10007435	GrPME34	0
Ca4.3.9	116500594	116511091	1456572	1466933	Cotton_A_30593	GaPME31	Cotton_D_gene_10009742	GrPME08	0
Ca4.3.9	116511271	116511913	1467159	1467805	Cotton_A_30593	GaPME31	null
Ca5.13.27	48410060	48412501	7329448	7331891	Cotton_A_09047	GaPME35	Cotton_D_gene_10026746	GrPME61	0
Ca5.13.19	134542486	134546174	8711142	8714857	Cotton_A_21890	GaPME37	Cotton_D_gene_10022315	GrPME62	0
Ca6.9.1	15445304	15454726	18786443	18792128	Cotton_A_18959	GaPME38	Cotton_D_gene_10031722	GrPME42	0
Ca6.9.1	15456880	15460335	18780669	18784058	Cotton_A_18959	GaPME38	Cotton_D_gene_10031723	GrPME41	0
Ca6.9.6	46388047	46391459	31255156	31258535	Cotton_A_18763	GaPME39	Cotton_D_gene_10023614	GrPME45	0
Ca6.1.1	80374936	80379930	22599451	22604348	Cotton_A_04015	GaPME40	Cotton_D_gene_10016276		0
Ca7.2.2	61432788	61437231	16204295	16208515	Cotton_A_18506	GaPME43	Cotton_D_gene_10020018	GrPME04	0
Ca7.8.12	73777208	73781086	32204516	32208409	Cotton_A_38911	GaPME44	Cotton_D_gene_10027152	GrPME29	0
Ca8.9.2	37353125	37358569	47428405	47433875	Cotton_A_19905	GaPME45	Cotton_D_gene_10029061	GrPME50	0
Ca8.11.1	64420527	64425487	6308246	6313223	Cotton_A_08564	GaPME46	Cotton_D_gene_10006731	GrPME56	0
Ca8.11.10	75483000	75490826	39125490	39133209	Cotton_A_28846	GaPME48	Cotton_D_gene_10006475	GrPME58	0
Ca9.8.7	10356587	10363706	13933121	13940225	Cotton_A_13632	GaPME49	Cotton_D_gene_10024509		0
Ca9.8.25	48296635	48303144	33092166	33098635	Cotton_A_20700	GaPME51	Cotton_D_gene_10027181	GrPME30	0
Ca9.8.25	48299595	48301088	32206550	32208036	Cotton_A_20700	GaPME51	Cotton_D_gene_10027152	GrPME29	0
Ca9.8.25	48331017	48334171	33137132	33140294	Cotton_A_20702	GaPME52	Cotton_D_gene_10027182	GrPME31	0
Ca9.8.25	48338614	48341768	33137132	33140294	Cotton_A_20704	GaPME53	Cotton_D_gene_10027182	GrPME31	0
Ca9.8.34	76799818	76803051	42632326	42635493	Cotton_A_11358	GaPME56	Cotton_D_gene_10040331	GrPME33	0
Ca9.8.9	88655782	88660966	33884447	33889768	Cotton_A_22061	GaPME57	Cotton_D_gene_10027238		0
Ca10.6.4	7733866	7737920	44709332	44713242	Cotton_A_07374	GaPME59	Cotton_D_gene_10015540	GrPME12	0
Ca10.6.1	33727786	33731801	46524856	46528896	Cotton_A_18042	GaPME61	Cotton_D_gene_10021297	GrPME18	0
Ca10.6.1	33727791	33730710	46518935	46521863	Cotton_A_18042	GaPME61	Cotton_D_gene_10021296	GrPME17	0
Ca10.6.1	33741640	33744758	46495608	46498742	Cotton_A_18043	GaPME62	Cotton_D_gene_10021293	GrPME16	0
Ca10.6.1	33741714	33746374	46524856	46529575	Cotton_A_18043	GaPME62	Cotton_D_gene_10021297	GrPME18	0
Ca10.6.1	33742362	33745283	46518935	46521863	Cotton_A_18043	GaPME62	Cotton_D_gene_10021296	GrPME17	0
Ca10.6.1	33755316	33758622	46526063	46529406	Cotton_A_18044	GaPME63	Cotton_D_gene_10021297	GrPME18	0
Ca10.6.1	33755316	33758185	46495633	46498499	Cotton_A_18044	GaPME63	Cotton_D_gene_10021293	GrPME16	0
Ca10.6.1	33755813	33758704	46518936	46521863	Cotton_A_18044	GaPME63	Cotton_D_gene_10021296	GrPME17	0
Ca10.6.1	33755862	33758536	46503197	46505727	Cotton_A_18044	GaPME63	Cotton_D_gene_10021295		0
Ca10.6.1	33774496	33777844	46495013	46498375	Cotton_A_18045	GaPME64	Cotton_D_gene_10021293	GrPME16	0
Ca10.6.1	33774868	33777254	46519473	46521863	Cotton_A_18045	GaPME64	Cotton_D_gene_10021296	GrPME17	0
Ca10.6.1	33774916	33777524	46503197	46505727	Cotton_A_18045	GaPME64	Cotton_D_gene_10021295		0
Ca10.6.1	33801154	33805620	46484918	46489356	Cotton_A_18047	GaPME65	Cotton_D_gene_10021292	GrPME15
Ca10.6.1	33802644	33804941	46474126	46476412	Cotton_A_18047	GaPME65	Cotton_D_gene_10021291	GrPME14	0
Ca10.6.1	33818264	33820332	46485617	46487688	Cotton_A_18048	GaPME66	Cotton_D_gene_10021292	GrPME15	0
Ca10.6.1	33818264	33820962	46473576	46476211	Cotton_A_18048	GaPME66	Cotton_D_gene_10021291	GrPME14	0
Ca10.6.1	33820812	33823414	46471000	46473578	Cotton_A_18049	GaPME67	Cotton_D_gene_10021290		0
Ca10.6.1	33827650	33832840	46464961	46467317	Cotton_A_18049	GaPME67	null
Ca10.6.1	33832904	33835066	46462633	46464794	Cotton_A_18049	GaPME67	Cotton_D_gene_10021289	GrPME13	0
Ca10.8.1	93633930	93637343	4024916	4028313	Cotton_A_19241	GaPME68	Cotton_D_gene_10030834	GrPME25	0
Ca11.9.3	15743031	15748267	23121529	23126830	Cotton_A_13769	GaPME69	Cotton_D_gene_10034055	GrPME44	0
Ca11.10.33	57874609	57884608	11258896	11268895	Cotton_A_18102	GaPME70	Cotton_D_gene_10039169	GrPME53	0
Ca11.10.21	74455762	74459243	46357675	46361187	Cotton_A_15617	GaPME71	Cotton_D_gene_10005448	GrPME55	0
Ca11.10.13	111823874	111829509	6650341	6655947	Cotton_A_34989	GaPME72	Cotton_D_gene_10038971	GrPME52	0
Ca11.10.13	111846571	111854903	6629497	6637699	Cotton_A_34988	GaPME73	Cotton_D_gene_10038970	GrPME51	0
Ca12.2.3	10197083	10204012	19605448	19608278	Cotton_A_37792	GaPME74	Cotton_D_gene_10014396	GrPME06	0
Ca13.5.14	7780050	7783953	41373428	41377249	Cotton_A_00735	GaPME77	Cotton_D_gene_10018299	GrPME09	0
Ca13.5.14	8723923	8728173	42315456	42319711	Cotton_A_00605	GaPME78	Cotton_D_gene_10018449	GrPME10	0
