# Supplementary material for: Genome-wide identification, phylogeny, and expression analysis of pectin methylesterases reveal their major role in cotton fiber development
Source: BMC Genomics. 2016 Dec 7;17:1000. doi: 10.1186/s12864-016-3365-z (PMC5142323; doi:10.1186/s12864-016-3365-z)
Supplement: Additional file 4: Table S3. — Orthologous PMEs gene pairs of the three cotton species. (XLSX 23 kb) [file 12864_2016_3365_MOESM4_ESM.xlsx]

## Sheet: A to D
Orthologous PMEs gene pairs of G. arboreum and G. raimondii.
ID	Gene	chromosomes	start	end		ID	Orthologous genes of G. raimondii	chromosomes	start	end
Cotton_A_10317	GaPME01	chr1	1239960	1243301		Cotton_D_gene_10012853	GrPME03	Chr1	34791343	34794695
Cotton_A_24017	GaPME08	chr1	107488681	107492667		Cotton_D_gene_10023054	GrPME02	Chr1	29765152	29769759
Cotton_A_14063	GaPME09	chr1	123377045	123378915		Cotton_D_gene_10037293	GrPME37	Chr9	3766863	3768733
Cotton_A_14061	GaPME11	chr1	123383554	123385764		Cotton_D_gene_10037291	GrPME35	Chr9	3759041	3761579
Cotton_A_21466	GaPME12	chr2	24803873	24805550		Cotton_D_gene_10035589	GrPME20	Chr7	42727914	42729505
Cotton_A_23289	GaPME13	chr2	27236883	27238143		Cotton_D_gene_10035873	GrPME22	Chr7	45673928	45675686
Cotton_A_23288	GaPME14	chr2	27239020	27240778		Cotton_D_gene_10035873	GrPME22	Chr7	45673928	45675686
Cotton_A_23287	GaPME15	chr2	27252505	27255158		Cotton_D_gene_10035872	GrPME21	Chr7	45665412	45668565
Cotton_A_09518	GaPME17	chr2	55235034	55237051		Cotton_D_gene_10032872	GrPME23	Chr7	50836065	50837992
Cotton_A_10961	GaPME18	chr2	104272458	104276950		Cotton_D_gene_10027536	GrPME19	Chr7	5247124	5252132
Cotton_A_03354	GaPME23	chr3	24260317	24262648		Cotton_D_gene_10014908	GrPME32	Chr8	38022007	38024146
Cotton_A_06542	GaPME26	chr4	28646942	28648451		Cotton_D_gene_10024971	GrPME07	Chr2	40114348	40115857
Cotton_A_23895	GaPME28	chr4	71903201	71904821		Cotton_D_gene_10032347	GrPME40	Chr9	13358727	13365457
Cotton_A_17794	GaPME30	chr4	107726536	107728182		Cotton_D_gene_10007435	GrPME34	Chr8	62065542	62067160
Cotton_A_30593	GaPME31	chr4	116501708	116511457		Cotton_D_gene_10009742	GrPME08	Chr3	1457657	1460855
Cotton_A_09047	GaPME35	chr5	48410310	48412209		Cotton_D_gene_10026746	GrPME61	Chr13	7329706	7331599
Cotton_A_21890	GaPME37	chr5	134544139	134545456		Cotton_D_gene_10022315	GrPME62	Chr13	8712768	8714142
Cotton_A_18959	GaPME38	chr6	15446411	15459809		Cotton_D_gene_10031722	GrPME42	Chr9	18786922	18791267
Cotton_A_18959	GaPME38	chr6	15446411	15459809		Cotton_D_gene_10031723	GrPME41	Chr9	18781012	18783752
Cotton_A_18763	GaPME39	chr6	46388367	46389975		Cotton_D_gene_10023614	GrPME45	Chr9	31255416	31257018
Cotton_A_04015	GaPME40	chr6	80376346	80377391		Cotton_D_gene_10016276		Chr9	1111283	1114043
Cotton_A_18506	GaPME43	chr7	61434046	61436946		Cotton_D_gene_10020018	GrPME04	Chr2	16204580	16207325
Cotton_A_38911	GaPME44	chr7	73778948	73780720		Cotton_D_gene_10027152	GrPME29	Chr8	32206268	32208042
Cotton_A_19905	GaPME45	chr8	37356191	37357968		Cotton_D_gene_10029061	GrPME50	Chr9	47428978	47430755
Cotton_A_08564	GaPME46	chr8	64424051	64425339		Cotton_D_gene_10006731	GrPME56	Chr11	6311257	6313073
Cotton_A_28846	GaPME48	chr8	75487614	75488659		Cotton_D_gene_10006475	GrPME58	Chr11	39126179	39127224
Cotton_A_13632	GaPME49	chr9	10359612	10360785		Cotton_D_gene_10024509		Chr8	13936325	13937177
Cotton_A_20700	GaPME51	chr9	48299586	48301376		Cotton_D_gene_10027181	GrPME30	Chr8	33095106	33096896
Cotton_A_20700	GaPME51	chr9	48299586	48301376		Cotton_D_gene_10027152	GrPME29	Chr8	32206268	32208042
Cotton_A_20702	GaPME52	chr9	48331378	48334493		Cotton_D_gene_10027182	GrPME31	Chr8	33137489	33139604
Cotton_A_20704	GaPME53	chr9	48338975	48341090		Cotton_D_gene_10027182	GrPME31	Chr8	33137489	33139604
Cotton_A_11358	GaPME56	chr9	76800865	76802287		Cotton_D_gene_10040331	GrPME33	Chr8	42633099	42634524
Cotton_A_22061	GaPME57	chr9	88657187	88660642		Cotton_D_gene_10027238		Chr8	33887043	33889799
Cotton_A_07374	GaPME59	chr10	7735685	7737027		Cotton_D_gene_10015540	GrPME12	Chr6	44711040	44712380
Cotton_A_18042	GaPME61	chr10	33728047	33729822		Cotton_D_gene_10021297	GrPME18	Chr6	46527422	46528633
Cotton_A_18042	GaPME61	chr10	33728047	33729822		Cotton_D_gene_10021296	GrPME17	Chr6	46519833	46521607
Cotton_A_18043	GaPME62	chr10	33742619	33744394		Cotton_D_gene_10021293	GrPME16	Chr6	46495978	46497753
Cotton_A_18043	GaPME62	chr10	33742619	33744394		Cotton_D_gene_10021297	GrPME18	Chr6	46527422	46528633
Cotton_A_18043	GaPME62	chr10	33742619	33744394		Cotton_D_gene_10021296	GrPME17	Chr6	46519833	46521607
Cotton_A_18044	GaPME63	chr10	33756070	33757845		Cotton_D_gene_10021297	GrPME18	Chr6	46527422	46528633
Cotton_A_18044	GaPME63	chr10	33756070	33757845		Cotton_D_gene_10021293	GrPME16	Chr6	46495978	46497753
Cotton_A_18044	GaPME63	chr10	33756070	33757845		Cotton_D_gene_10021296	GrPME17	Chr6	46519833	46521607
Cotton_A_18044	GaPME63	chr10	33756070	33757845		Cotton_D_gene_10021295		Chr6	46504619	46505518
Cotton_A_18045	GaPME64	chr10	33775119	33776894		Cotton_D_gene_10021293	GrPME16	Chr6	46495978	46497753
Cotton_A_18045	GaPME64	chr10	33775119	33776894		Cotton_D_gene_10021296	GrPME17	Chr6	46519833	46521607
Cotton_A_18045	GaPME64	chr10	33775119	33776894		Cotton_D_gene_10021295		Chr6	46504619	46505518
Cotton_A_18047	GaPME65	chr10	33802922	33804696		Cotton_D_gene_10021292	GrPME15	Chr6	46485836	46487610
Cotton_A_18047	GaPME65	chr10	33802922	33804696		Cotton_D_gene_10021291	GrPME14	Chr6	46474359	46476133
Cotton_A_18048	GaPME66	chr10	33818342	33819885		Cotton_D_gene_10021292	GrPME15	Chr6	46485836	46487610
Cotton_A_18048	GaPME66	chr10	33818342	33819885		Cotton_D_gene_10021291	GrPME14	Chr6	46474359	46476133
Cotton_A_18049	GaPME67	chr10	33822890	33834634		Cotton_D_gene_10021290		Chr6	46471270	46471473
Cotton_A_18049	GaPME67	chr10	33822890	33834634		Cotton_D_gene_10021289	GrPME13	Chr6	46463064	46464834
Cotton_A_19241	GaPME68	chr10	93634424	93636913		Cotton_D_gene_10030834	GrPME25	Chr8	4025108	4027979
Cotton_A_13769	GaPME69	chr11	15744515	15745887		Cotton_D_gene_10034055	GrPME44	Chr9	23123981	23125350
Cotton_A_18102	GaPME70	chr11	57875360	57877766		Cotton_D_gene_10039169	GrPME53	Chr10	11265738	11268142
Cotton_A_15617	GaPME71	chr11	74457287	74459117		Cotton_D_gene_10005448	GrPME55	Chr10	46359092	46361065
Cotton_A_34989	GaPME72	chr11	111825627	111828268		Cotton_D_gene_10038971	GrPME52	Chr10	6651484	6654507
Cotton_A_34988	GaPME73	chr11	111846827	111848967		Cotton_D_gene_10038970	GrPME51	Chr10	6635082	6637897
Cotton_A_37792	GaPME74	chr12	10197263	10203251		Cotton_D_gene_10014396	GrPME06	Chr2	19605628	19607571
Cotton_A_00735	GaPME77	chr13	7780844	7783432		Cotton_D_gene_10018299	GrPME09	Chr5	41374215	41376775
Cotton_A_00605	GaPME78	chr13	8724862	8726772		Cotton_D_gene_10018449	GrPME10	Chr5	42316361	42318271

## Sheet: A to AD
Orthologous PMEs gene pairs of G. hirsutum and G. arboreum.
Gene	chromosomes	start	end		Orthologous genes in G. arboreum	chromosomes	start	end
GhPME117	scaffold336.1	831509	833684		GaPME02	chr1	2398370	2400545
GhPME099	At_chr13	24864465	24865429		GaPME03	chr1	2411000	2413539
GhPME089	At_chr11	55034920	55036821		GaPME04	chr1	38826073	38828061
GhPME004	Dt_chr1	30887269	30891246		GaPME05	chr1	55569273	55573253
GhPME040	Dt_chr7	24919965	24921501		GaPME06	chr1	66541574	66543110
GhPME005	Dt_chr1	33975996	33977210		GaPME07	chr1	70818990	70820323
GhPME130	scaffold1842.1	329417	333240		GaPME08	chr1	107488681	107492667
GhPME062	At_chr9	50667966	50670234		GaPME10	chr1	123380419	123382705
GhPME061	At_chr9	50664957	50667164		GaPME11	chr1	123383554	123385764
GhPME101	At_chr13	29031350	29033108		GaPME14	chr2	27239020	27240778
GhPME028	Dt_chr5	53517961	53522316		GaPME16	chr2	43936250	43940729
GhPME037	Dt_chr7	3271867	3273524		GaPME17	chr2	55235034	55237051
GhPME001	At_chr1	7706695	7708480		GaPME19	chr2	112166988	112168773
GhPME002	At_chr1	7710065	7711953		GaPME20	chr2	112170370	112172258
GhPME102	At_chr13	66729700	66732020		GaPME23	chr3	24260317	24262648
GhPME131	scaffold3616.1	20040	22858		GaPME24	chr3	114596331	114599151
GhPME065	Dt_chr9	36095951	36098217		GaPME25	chr3	137208115	137210575
GhPME011	Dt_chr2	44565358	44566868		GaPME26	chr4	28646942	28648451
GhPME008	At_chr2	13045409	13046918		GaPME27	chr4	28651333	28652842
GhPME019	At_chr5	11555551	11557171		GaPME28	chr4	71903201	71904821
GhPME020	At_chr5	11579292	11580959		GaPME29	chr4	71936403	71938070
GhPME133	scaffold4055.1	45014	48261		GaPME31	chr4	116501708	116511457
GhPME021	At_chr5	14373147	14374576		GaPME32	chr4	120269814	120271243
GhPME022	At_chr5	14398225	14399622		GaPME33	chr4	120294603	120296000
GhPME085	Dt_chr10	47626455	47628741		GaPME34	chr5	12071852	12074063
GhPME100	At_chr13	25177530	25179429		GaPME35	chr5	48410310	48412209
GhPME098	At_chr13	23896142	23897505		GaPME37	chr5	134544139	134545456
GhPME073	Dt_chr9	57446082	57449670		GaPME38	chr6	15446411	15459809
GhPME054	At_chr9	33029771	33030816		GaPME40	chr6	80376346	80377391
GhPME088	At_chr11	54310729	54312755		GaPME41	chr7	3878246	3880272
GhPME003	At_chr1	52254935	52256693		GaPME42	chr7	61430456	61432208
GhPME097	Dt_chr12	10431246	10433877		GaPME43	chr7	61434046	61436946
GhPME015	At_chr4	1678836	1680645		GaPME44	chr7	73778948	73780720
GhPME086	At_chr11	16545393	16547170		GaPME45	chr8	37356191	37357968
GhPME111	scaffold42.1	2252976	2254766		GaPME51	chr9	48299586	48301376
GhPME047	Dt_chr8	37542657	37544125		GaPME54	chr9	61782503	61783932
GhPME018	At_chr5	8414514	8416897		GaPME55	chr9	74297303	74299687
GhPME045	Dt_chr8	32636312	32637736		GaPME56	chr9	76800865	76802287
GhPME046	Dt_chr8	37399199	37403894		GaPME57	chr9	88657187	88660642
GhPME132	scaffold4316.1	1914	3252		GaPME59	chr10	7735685	7737027
GhPME031	At_chr6	7182076	7184655		GaPME60	chr10	25396731	25399310
GhPME121	scaffold1149.1	80747	82522		GaPME61	chr10	33728047	33729822
GhPME126	scaffold3231.1	22980	24760		GaPME62	chr10	33742619	33744394
GhPME127	scaffold3231.1	46593	48220		GaPME65	chr10	33802922	33804696
GhPME128	scaffold3231.1	71333	75391		GaPME66	chr10	33818342	33819885
GhPME129	scaffold3231.1	85550	87305		GaPME67	chr10	33822890	33834634
GhPME134	scaffold4795.1	42147	43518		GaPME69	chr11	15744515	15745887
GhPME081	At_chr10	74682671	74685171		GaPME70	chr11	57875360	57877766
GhPME119	scaffold235.1	175109	176939		GaPME71	chr11	74457287	74459117
GhPME079	At_chr10	3028822	3031479		GaPME72	chr11	111825627	111828268
GhPME078	At_chr10	3004815	3006955		GaPME73	chr11	111846827	111848967
GhPME064	Dt_chr9	12856788	12858731		GaPME74	chr12	10197263	10203251
GhPME057	At_chr9	40718108	40719513		GaPME76	chr13	3156021	3157414
GhPME110	scaffold190.1	1048067	1050538		GaPME77	chr13	7780844	7783432
GhPME013	At_chr3	23829730	23831360		GaPME78	chr13	8724862	8726772
GhPME087	At_chr11	33693155	33695010		GaPME79	chr13	32140337	32142191
GhPME095	Dt_chr12	2527190	2528646		GaPME80	scaffold3624	45405	46811

## Sheet: D to AD
Orthologous PMEs gene pairs of G. hirsutum and G. raimondii.
Gene	chromosomes	start	end		Orthologous genes of G. raimondii	chromosomes	start	end
GhPME007	Dt_chr1	53776324	53777588		GrPME01	Chr1	20298868	20300197
GhPME084	Dt_chr10	19315917	19318461		GrPME03	Chr1	34791343	34794695
GhPME096	Dt_chr12	10427463	10429213		GrPME04	Chr2	16204580	16207325
GhPME009	Dt_chr2	19976810	19978752		GrPME06	Chr2	19605628	19607571
GhPME024	Dt_chr5	7170672	7172582		GrPME10	Chr5	42316361	42318271
GhPME025	Dt_chr5	8458293	8460619		GrPME11	Chr6	35249281	35251604
GhPME033	Dt_chr6	2895228	2896584		GrPME12	Chr6	44711040	44712380
GhPME108	scaffold104.1	1731530	1735234		GrPME13	Chr6	46463064	46464834
GhPME107	scaffold104.1	1694463	1696237		GrPME15	Chr6	46485836	46487610
GhPME106	scaffold104.1	1684573	1686348		GrPME16	Chr6	46495978	46497753
GhPME104	Dt_chr13	31648464	31650190		GrPME19	Chr7	5247124	5252132
GhPME038	Dt_chr7	9781615	9784268		GrPME21	Chr7	45665412	45668565
GhPME053	Dt_chr8	54888676	54890586		GrPME24	Chr7	54248009	54251484
GhPME051	Dt_chr8	48453343	48454746		GrPME28	Chr8	14509480	14510883
GhPME017	Dt_chr4	22784052	22785176		GrPME29	Chr8	32206268	32208042
GhPME050	Dt_chr8	38402159	38403949		GrPME30	Chr8	33095106	33096896
GhPME044	Dt_chr8	23827935	23830144		GrPME32	Chr8	38022007	38024146
GhPME042	At_chr8	35229222	35230644		GrPME33	Chr8	42633099	42634524
GhPME122	scaffold1463.1	132416	134035		GrPME34	Chr8	62065542	62067160
GhPME075	Dt_chr9	66277069	66279229		GrPME35	Chr9	3759041	3761579
GhPME076	Dt_chr9	66280078	66282353		GrPME36	Chr9	3762184	3764398
GhPME077	Dt_chr9	66283851	66285721		GrPME37	Chr9	3766863	3768733
GhPME114	scaffold165.1	1111847	1113735		GrPME39	Chr9	7284817	7290535
GhPME059	At_chr9	44837139	44840601		GrPME42	Chr9	18786922	18791267
GhPME072	Dt_chr9	56463519	56465244		GrPME43	Chr9	21224387	21226097
GhPME071	Dt_chr9	52169979	52171347		GrPME44	Chr9	23123981	23125350
GhPME070	Dt_chr9	46520370	46521960		GrPME45	Chr9	31255416	31257018
GhPME068	Dt_chr9	46498629	46499972		GrPME46	Chr9	31275563	31276945
GhPME069	Dt_chr9	46514549	46515932		GrPME47	Chr9	31291910	31293292
GhPME048	Dt_chr8	37626782	37628540		GrPME48	Chr9	41379625	41381382
GhPME012	At_chr3	23681442	23682895		GrPME49	Chr9	41437943	41439391
GhPME094	Dt_chr11	50620478	50622255		GrPME50	Chr9	47428978	47430755
GhPME082	Dt_chr10	14235647	14237787		GrPME51	Chr10	6635082	6637897
GhPME080	At_chr10	63289250	63291223		GrPME55	Chr10	46359092	46361065
GhPME092	Dt_chr11	1114264	1116083		GrPME56	Chr11	6311257	6313073
GhPME023	Dt_chr5	6175797	6177548		GrPME57	Chr11	24215281	24217032
GhPME067	Dt_chr9	45280989	45282057		GrPME59	Chr11	39130065	39131110
GhPME041	Dt_chr7	39666080	39670601		GrPME60	Chr12	9215741	9220279
GhPME124	scaffold2001.1	175218	177072		GrPME61	Chr13	7329706	7331599
GhPME035	At_chr7	11229234	11230581		GrPME64	scaffold199	598411	599847
GhPME014	Dt_chr3	11598616	11600013		GrPME65	scaffold199	612198	613595
GhPME016	Dt_chr4	10115988	10118009		GrPME66	scaffold202	426999	429020
GhPME091	At_chr11	71959585	71962283		GrPME67	scaffold208	728830	731678
GhPME093	Dt_chr11	15602824	15604819		GrPME68	scaffold23	262929	264828
GhPME125	scaffold1917.1	319191	321532		GrPME69	scaffold285	690914	693264
GhPME006	Dt_chr1	51305233	51308741		GrPME70	scaffold289	153781	158083
GhPME027	Dt_chr5	28611830	28613686		GrPME72	scaffold306	347451	349307
GhPME030	At_chr6	2519245	2520609		GrPME73	scaffold40	98487	100312
GhPME036	Dt_chr7	2459753	2462576		GrPME74	scaffold6	3613709	3616464
GhPME052	Dt_chr8	48486971	48488182		GrPME78	scaffold763	183	1586
