# Supplementary material for: Genome-wide identification, phylogeny, and expression analysis of pectin methylesterases reveal their major role in cotton fiber development
Source: BMC Genomics. 2016 Dec 7;17:1000. doi: 10.1186/s12864-016-3365-z (PMC5142323; doi:10.1186/s12864-016-3365-z)
Supplement: Additional file 5: Table S4. — Selective pressure between T. cacao L. and the three cotton species paralogous PMEs gene pairs. (XLSX 23 kb) [file 12864_2016_3365_MOESM5_ESM.xlsx]

## Sheet: A
Selective pressure between Theobroma cacao L. and Gossypium arboreum L. Paralogous PMEs Gene Pairs
ID	Gene 1	Gene 2	E-Value	ka	ks	ka/ks
Cotton_A_14063	GaPME09	Thecc1EG037446	0	0.113176	0.536042	0.211132
Cotton_A_14062	GaPME10	Thecc1EG037445	0	0.206115	0.561971	0.366771
Cotton_A_14061	GaPME11	Thecc1EG037441	0	0.089791	0.536885	0.167244
Cotton_A_23289	GaPME13	Thecc1EG004695	0	0.0882905	0.471433	0.187281
Cotton_A_09518	GaPME17	Thecc1EG001430	0	0.111933	0.434806	0.257431
Cotton_A_10961	GaPME18	Thecc1EG026685	0	0.238739	0.850572	0.280681
Cotton_A_28969	GaPME19	Thecc1EG026687	0	0.104367	0.6761	0.154366
Cotton_A_28968	GaPME20	Thecc1EG026685	0	0.198147	0.843028	0.235043
Cotton_A_28070	GaPME21	Thecc1EG029250	0	0.0946917	0.442047	0.214212
Cotton_A_03354	GaPME23	Thecc1EG005542	0	0.243897	0.814728	0.29936
Cotton_A_07724	GaPME24	Thecc1EG005543	0	0.067976	0.612641	0.110956
Cotton_A_20350	GaPME25	Thecc1EG015407	0	0.119652	0.570642	0.209679
Cotton_A_06540	GaPME27	Thecc1EG030670	0	0.137059	0.448476	0.30561
Cotton_A_23894	GaPME29	Thecc1EG014942	0	0.0807902	0.48715	0.165843
Cotton_A_17794	GaPME30	Thecc1EG021377	0	0.125543	1.25069	0.100379
Cotton_A_30593	GaPME31	Thecc1EG015970	0	0.12616	0.823487	0.153202
Cotton_A_30741	GaPME32	Thecc1EG014803	0	0.193962	0.547249	0.35443
Cotton_A_29736	GaPME34	Thecc1EG022342	0	0.0679788	0.41008	0.16577
Cotton_A_21890	GaPME37	Thecc1EG026775	2e-95	0.446536	1.38473	0.322472
Cotton_A_18505	GaPME42	Thecc1EG026687	0	0.298528	0.740909	0.402922
Cotton_A_18506	GaPME43	Thecc1EG026685	4e-140	0.339999	0.865136	0.393001
Cotton_A_19905	GaPME45	Thecc1EG021251	0	0.240987	0.571689	0.421535
Cotton_A_08564	GaPME46	Thecc1EG029251	0	0.118077	0.320518	0.368396
Cotton_A_20700	GaPME51	Thecc1EG004695	0	0.0715509	0.723849	0.0988478
Cotton_A_07133	GaPME55	Thecc1EG015970	0	0.0514954	0.371949	0.138448
Cotton_A_11358	GaPME56	Thecc1EG000251	0	0.0813676	0.553022	0.147133
Cotton_A_22061	GaPME57	Thecc1EG004838	0	0.142615	0.563397	0.253134
Cotton_A_34102	GaPME58	Thecc1EG026775	3e-174	0.163835	0.453892	0.360957
Cotton_A_07374	GaPME59	Thecc1EG020334	3e-166	0.219663	0.72941	0.301152
Cotton_A_22078	GaPME60	Thecc1EG018652	0	0.0384791	0.523705	0.0734748
Cotton_A_18043	GaPME62	Thecc1EG021251	0	0.360841	1.08065	0.333911
Cotton_A_19241	GaPME68	Thecc1EG015407	0	0.0868583	0.728278	0.119265
Cotton_A_13769	GaPME69	Thecc1EG034066	0	0.117622	0.469889	0.250319
Cotton_A_18102	GaPME70	Thecc1EG037769	0	0.040896	0.401649	0.10182
Cotton_A_34989	GaPME72	Thecc1EG037443	0	0.0976606	0.542654	0.179968
Cotton_A_34988	GaPME73	Thecc1EG037444	0	0.0855017	0.599997	0.142504
Cotton_A_00735	GaPME77	Thecc1EG034066	3e-160	0.258354	1.89636	0.136237
Ks: synonymous substitution rate; Ka: nonsynonymous substitution rate;

## Sheet: D
Selective pressure between Theobroma cacao L. and Gossypium raimondii Paralogous PMEs Gene Pairs
ID	Gene 1	Gene 2	E-Value	ka	ks	ka/ks
Gorai.001G130900.1	GrPME01	Thecc1EG041058	5e-102	0.288782	0.474864	0.608137
Gorai.001G093600.1	GrPME02	Thecc1EG002054	0	0.0987279	0.912885	0.108149
Gorai.001G009400.1	GrPME03	Thecc1EG037769	0	0.0696767	0.576119	0.120942
Gorai.004G238800.1	GrPME04	Thecc1EG026685	7e-142	0.332776	0.827135	0.402324
Gorai.004G238700.1	GrPME05	Thecc1EG026687	0	0.3002	0.704764	0.425959
Gorai.002G098600.1	GrPME07	Thecc1EG030670	0	0.136454	0.443237	0.307858
Gorai.003G171400.1	GrPME08	Thecc1EG015970	0	0.115092	0.853764	0.134806
Gorai.005G244300.1	GrPME09	Thecc1EG034066	2e-162	0.258566	1.75544	0.147294
Gorai.005G257300.1	GrPME10	Cotton_A_00605	0	0.0177924	0.13839	0.128567
Gorai.006G160500.1	GrPME11	Thecc1EG022342	0	0.0891756	0.464987	0.191781
Gorai.006G222300.1	GrPME12	Thecc1EG020334	1e-168	0.219409	0.739997	0.2965
Gorai.006G260600.1	GrPME13	Cotton_A_18042	0	0.197508	0.593574	0.332744
Gorai.006G260700.1	GrPME14	Cotton_A_04843	0	0.388777	1.4888	0.261135
Gorai.006G260700.1	GrPME15	Cotton_A_04843	0	0.388777	1.4888	0.261135
Gorai.006G260800.1	GrPME16	Thecc1EG021251	0	0.365846	0.989347	0.369786
Gorai.006G260800.1	GrPME18	Thecc1EG021251	0	0.365846	0.989347	0.369786
Gorai.007G340800.1	GrPME19	Thecc1EG026685	7e-180	0.300504	0.498488	0.602831
Gorai.007G098400.1	GrPME20	Cotton_A_21466	0	0.0593788	0.114652	0.517903
Gorai.007G127000.1	GrPME21	Cotton_A_23287	0	0.00706211	0.0358813	0.196819
Gorai.007G127100.1	GrPME22	Thecc1EG026687	0	0.327427	1.67738	0.195202
Gorai.007G064900.1	GrPME23	Thecc1EG001430	0	0.114531	0.433633	0.264119
Gorai.007G015300.1	GrPME24	Thecc1EG015407	0	0.101072	0.716672	0.141029
Gorai.008G268900.1	GrPME25	Thecc1EG015407	0	0.0872594	0.713825	0.122242
Gorai.008G235300.1	GrPME26	Thecc1EG015970	0	0.0613452	0.386229	0.158831
Gorai.008G213000.1	GrPME27	CotAD_17503	0	0.00357356	0.0116507	0.306725
Gorai.008G212500.1	GrPME28	Thecc1EG014803	0	0.194956	0.603587	0.322997
Gorai.004G091400.1	GrPME29	Cotton_A_23289	0	0.0957094	0.488329	0.195994
Gorai.008G143800.1	GrPME30	Thecc1EG004695	0	0.0724638	0.695681	0.104162
Gorai.008G143700.1	GrPME31	Cotton_A_23287	0	0.150776	0.726677	0.207487
Gorai.008G113200.1	GrPME32	Thecc1EG005542	0	0.278616	0.866486	0.321547
Gorai.002G030400.1	GrPME34	Thecc1EG021377	0	0.131014	1.17789	0.111228
Gorai.009G039100.1	GrPME35	Thecc1EG037441	0	0.087248	0.509976	0.171083
Gorai.009G039000.1	GrPME36	Thecc1EG037445	0	0.204172	0.578456	0.35296
Gorai.009G038900.1	GrPME37	Thecc1EG037446	0	0.110752	0.540288	0.204987
Gorai.007G302100.1	GrPME38	Thecc1EG026687	0	0.110628	0.606436	0.182423
Gorai.007G302000.1	GrPME39	Thecc1EG026685	0	0.201943	0.873339	0.231231
Gorai.009G147800.1	GrPME41	Thecc1EG029250	0	0.0983976	0.534519	0.184086
Gorai.009G147900.1	GrPME42	Thecc1EG029251	0	0.0631338	0.508946	0.124048
Gorai.009G176700.1	GrPME43	Thecc1EG030171	0	0.121307	0.387561	0.313001
Gorai.009G201000.1	GrPME44	Thecc1EG034066	0	0.113595	0.447261	0.253979
Gorai.009G272500.1	GrPME45	Thecc1EG034066	0	0.149712	0.565351	0.264812
Gorai.009G201000.1	GrPME46	Thecc1EG034066	0	0.113595	0.447261	0.253979
Gorai.008G137200.1	GrPME48	CotAD_64319	0	0.0212227	0.0566863	0.374388
Gorai.008G137400.1	GrPME49	Thecc1EG004876	0	0.12856	0.51343	0.250393
Gorai.006G260800.1	GrPME50	Thecc1EG021251	0	0.365846	0.989347	0.369786
Gorai.010G095000.1	GrPME51	Thecc1EG037444	0	0.0841719	0.601075	0.140036
Gorai.010G094800.1	GrPME52	Thecc1EG037443	0	0.097516	0.581787	0.167615
Gorai.010G077800.1	GrPME53	Thecc1EG037769	0	0.0600801	0.445281	0.134926
Gorai.010G177500.1	GrPME54	Thecc1EG030171	0	0.115233	0.510658	0.225656
Gorai.010G216700.1	GrPME55	Cotton_A_15617	0	0.00523837	0.0515615	0.101595
Gorai.011G055100.1	GrPME56	Thecc1EG029251	0	0.12157	0.472096	0.257512
Gorai.006G260800.1	GrPME57	Thecc1EG021251	0	0.365846	0.989347	0.369786
Gorai.006G260700.1	GrPME58	Cotton_A_04843	0	0.388777	1.4888	0.261135
Gorai.003G067900.1	GrPME60	Thecc1EG001430	0	0.168811	0.612044	0.275815
Gorai.013G218500.1	GrPME61	Cotton_A_09047	0	0.0224939	0.0869699	0.25864
Gorai.013G207800.1	GrPME62	Thecc1EG026775	9e-102	0.474404	1.56961	0.302242
Gorai.013G154000.1	GrPME63	Thecc1EG030670	0	0.153268	0.593227	0.258363
Gorai.003G110300.1	GrPME65	Cotton_A_30741	0	0.0555128	0.0923495	0.601116
Gorai.004G146900.1	GrPME66	Thecc1EG004928	0	0.188486	0.686122	0.274712
Gorai.010G173200.1	GrPME67	Thecc1EG029250	0	0.0921682	0.437592	0.210626
Gorai.011G116400.1	GrPME68	CotAD_41768	0	0.00540543	0.00740138	0.730328
Gorai.012G002600.1	GrPME69	Thecc1EG015407	0	0.132334	0.552431	0.239549
Gorai.001G140500.1	GrPME70	Cotton_A_23583	0	0.00783399	0.0384864	0.203552
Gorai.006G014000.1	GrPME71	Thecc1EG018652	0	0.03847	0.48139	0.0799143
Gorai.005G160000.1	GrPME72	Thecc1EG010982	0	0.0899843	0.555682	0.161935
Gorai.013G126800.1	GrPME73	Thecc1EG026688	0	0.0672924	0.560116	0.12014
Gorai.007G090100.1	GrPME74	Thecc1EG005543	0	0.0647421	0.567986	0.113985
Gorai.001G018200.1	GrPME76	Thecc1EG037448	0	0.101167	0.71672	0.141152
Gorai.008G212500.1	GrPME77	Thecc1EG014803	0	0.194956	0.603587	0.322997
Gorai.008G212700.1	GrPME78	CotAD_41457	1e-118	0.0761236	0.143764	0.529504

## Sheet: AD
Selective pressure between Theobroma cacao L. and Gossypium hirsutum L. Paralogous PMEs Gene Pairs
ID	Gene 1	Gene 2	E-Value	ka	ks	ka/ks
CotAD_52052	GhPME001	Thecc1EG026687	0	0.103453	0.670363	0.154324
CotAD_52051	GhPME002	Thecc1EG026685	0	0.198147	0.843028	0.235043
CotAD_34569	GhPME003	Cotton_A_23583	0	0.00234207	0.00753617	0.310778
CotAD_36156	GhPME004	Thecc1EG041058	4e-104	0.266625	0.49526	0.538353
CotAD_16518	GhPME005	Cotton_A_23583	0	0.00213106	0.0114125	0.186731
CotAD_08715	GhPME006	Thecc1EG026687	0	0.296955	0.728631	0.407552
CotAD_16401	GhPME007	Thecc1EG041058	1e-107	0.291152	0.545829	0.533412
CotAD_59152	GhPME008	Thecc1EG030670	0	0.138512	0.44124	0.313915
CotAD_52809	GhPME009	Thecc1EG010982	0	0.11648	0.728947	0.159792
CotAD_36612	GhPME011	Thecc1EG030670	0	0.136424	0.443639	0.307511
CotAD_64322	GhPME013	Thecc1EG004876	0	0.130056	0.476072	0.273186
CotAD_23915	GhPME016	Thecc1EG004928	0	0.189111	0.675974	0.279761
CotAD_22628	GhPME017	Cotton_A_23289	0	0.0741813	0.604585	0.122698
CotAD_36935	GhPME018	Thecc1EG021251	0	0.193409	1.07052	0.180669
CotAD_03006	GhPME019	Cotton_A_00605	0	0.0154495	0.144814	0.106686
CotAD_57316	GhPME020	Thecc1EG018652	0	0.0384791	0.506288	0.0760024
CotAD_34226	GhPME021	Thecc1EG015970	0	0.0501754	0.372569	0.134674
CotAD_02860	GhPME022	Thecc1EG022342	0	0.0843711	0.438813	0.192271
CotAD_31762	GhPME023	Thecc1EG034066	2e-164	0.252455	1.7725	0.142428
CotAD_66096	GhPME024	CotAD_01811	3e-141	0.0574745	0.0602242	0.954343
CotAD_59786	GhPME026	CotAD_01856	0	0.0144714	0.0363597	0.398005
CotAD_71676	GhPME030	Cotton_A_29736	0	0.00126449	0	_
CotAD_11039	GhPME031	Thecc1EG026775	4e-100	0.484105	1.50435	0.321803
CotAD_52896	GhPME032	Thecc1EG018652	0	0.0399429	0.497729	0.0802503
CotAD_26578	GhPME033	Thecc1EG020334	7e-165	0.223865	0.746172	0.300018
CotAD_46506	GhPME034	Thecc1EG005543	0	0.0633306	0.577554	0.109653
CotAD_05365	GhPME035	Thecc1EG001430	0	0.0923261	0.37199	0.248195
CotAD_09998	GhPME036	Thecc1EG001430	0	0.686646	1.12447	0.610639
CotAD_38327	GhPME037	Cotton_A_23287	0	0.00864393	0.03061	0.282389
CotAD_38326	GhPME038	Thecc1EG004695	0	0.0951078	0.526333	0.180699
CotAD_22765	GhPME040	Cotton_A_03575	0	0.00118977	0.00381438	0.311917
CotAD_27493	GhPME041	Cotton_A_40848	0	0.0139397	0.0315082	0.442415
CotAD_11770	GhPME042	Thecc1EG005542	0	0.252951	0.82032	0.308356
CotAD_27058	GhPME043	Thecc1EG000251	0	0.0829867	0.503569	0.164797
CotAD_58941	GhPME044	Thecc1EG000251	0	0.0802038	0.550969	0.145569
CotAD_43660	GhPME046	Thecc1EG004838	0	0.185794	0.498012	0.373072
CotAD_43651	GhPME047	Thecc1EG004876	0	0.150843	0.535523	0.281674
CotAD_43646	GhPME048	CotAD_64319	0	0.0210362	0.0519786	0.404709
CotAD_16305	GhPME049	Cotton_A_23287	0	0.150056	0.725015	0.206969
CotAD_16307	GhPME050	Thecc1EG004695	0	0.0724094	0.704597	0.102767
CotAD_43203	GhPME051	Thecc1EG014803	0	0.193398	0.595148	0.324959
CotAD_43200	GhPME052	CotAD_41458	3e-65	0.0825477	0.0988945	0.834705
CotAD_35552	GhPME053	Thecc1EG015407	2e-172	0.100378	0.624363	0.160768
CotAD_34784	GhPME055	Cotton_A_04015	0	0.0080331	0.00949004	0.846477
CotAD_08041	GhPME056	Thecc1EG015407	0	0.11538	0.490778	0.235096
CotAD_02669	GhPME061	Thecc1EG015407	0	0.101072	0.716672	0.141029
CotAD_26989	GhPME062	Thecc1EG029251	0	0.0677087	0.508422	0.133174
CotAD_26988	GhPME063	Thecc1EG029250	0	0.0938599	0.549047	0.170951
CotAD_16747	GhPME064	Cotton_A_04015	7e-176	0.114905	0.232062	0.495147
CotAD_38508	GhPME065	Thecc1EG034066	0	0.0896921	0.582169	0.154066
CotAD_40855	GhPME068	Thecc1EG037441	0	0.0894571	0.539736	0.165742
CotAD_40854	GhPME069	Thecc1EG037445	0	0.206747	0.560974	0.368549
CotAD_40853	GhPME070	Thecc1EG037446	0	0.11233	0.540792	0.207713
CotAD_13486	GhPME071	Thecc1EG034066	0	0.112128	0.454144	0.246899
CotAD_27334	GhPME072	Thecc1EG030171	0	0.120896	0.384631	0.314317
CotAD_09740	GhPME073	Thecc1EG029251	0	0.0879612	0.512299	0.171699
CotAD_09739	GhPME074	Thecc1EG029250	0	0.099697	0.531432	0.187601
CotAD_00325	GhPME075	Thecc1EG037441	0	0.0893991	0.498029	0.179506
CotAD_00326	GhPME076	Thecc1EG037445	0	0.204367	0.552943	0.369598
CotAD_00327	GhPME077	Thecc1EG037446	0	0.10944	0.533718	0.205052
CotAD_64710	GhPME078	Thecc1EG037444	0	0.0864642	0.610229	0.141691
CotAD_64709	GhPME079	Thecc1EG037443	0	0.0929116	0.558559	0.166342
CotAD_56074	GhPME080	Thecc1EG037444	0	0.0870224	0.6044	0.143981
CotAD_56073	GhPME081	Thecc1EG037443	0	0.0965388	0.581787	0.165935
CotAD_06693	GhPME082	Thecc1EG037769	0	0.0663082	0.396809	0.167103
CotAD_24393	GhPME084	Cotton_A_15617	0	0.0129642	0.0503278	0.257596
CotAD_31467	GhPME085	Thecc1EG037769	0	0.0588537	0.437897	0.134401
CotAD_52494	GhPME086	Thecc1EG029251	0	0.120005	0.482976	0.24847
CotAD_69219	GhPME088	Cotton_A_18043	0	0.391213	1.35385	0.288963
CotAD_49688	GhPME091	Thecc1EG004928	0	0.19302	0.680768	0.283532
CotAD_43630	GhPME092	CotAD_41768	0	0.0115968	0.0363629	0.31892
CotAD_38643	GhPME093	Thecc1EG029251	0	0.117807	0.48219	0.244316
CotAD_45395	GhPME094	Thecc1EG029250	0	0.0930105	0.437592	0.212551
CotAD_15972	GhPME095	Thecc1EG030670	0	0.156074	0.654084	0.238614
CotAD_14821	GhPME096	Thecc1EG026687	0	0.297914	0.717143	0.415418
CotAD_14822	GhPME097	Thecc1EG026685	1e-140	0.331247	0.895828	0.369766
CotAD_61495	GhPME098	Thecc1EG026775	9e-93	0.489539	1.50999	0.324201
CotAD_06812	GhPME099	Thecc1EG037444	1e-158	0.107601	0.331422	0.324665
CotAD_06846	GhPME100	Cotton_A_09047	0	0.00842222	0.0391972	0.214868
CotAD_32591	GhPME102	Thecc1EG026688	0	0.0619855	0.579465	0.10697
CotAD_59181	GhPME103	CotAD_11770	0	0.00552955	0.0372844	0.148307
